# Supplementary material for: 2-Amino-5-chloro­pyridinium nitrate
Source: Acta Crystallogr Sect E Struct Rep Online. 2009 Oct 17;65(Pt 11):o2755. doi: 10.1107/S160053680904149X (PMC2971019; doi:10.1107/S160053680904149X)
Supplement: Supplementary file 2 [file e-65-o2755-Isup2.hkl]

#
# h,k,l, Fc-squared, Fo-squared, sigma(Fo-squared) and status flag
#
data_I
_shelx_title ' I in space group P 21/c'
_shelx_refln_list_code          4
_shelx_F_calc_maximum      146.47
_exptl_crystal_F_000       392.00
_reflns_d_resolution_high  0.7838
 
loop_
 _symmetry_equiv_pos_as_xyz
 'x, y, z'
 '-x, y+1/2, -z+1/2'
 '-x, -y, -z'
 'x, -y-1/2, z-1/2'
 
_cell_length_a     4.7880
_cell_length_b    13.0290
_cell_length_c    12.7790
_cell_angle_alpha  90.000
_cell_angle_beta  101.445
_cell_angle_gamma  90.000
 
_shelx_F_squared_multiplier     1.000
 
loop_
 _refln_index_h
 _refln_index_k
 _refln_index_l
 _refln_F_squared_calc
 _refln_F_squared_meas
 _refln_F_squared_sigma
 _refln_observed_status
   1   0   0      227.16      272.46      3.62 o
   2   0   0      344.18      338.24      5.84 o
   3   0   0        4.79        4.08      1.55 o
   4   0   0      123.71      134.40      5.91 o
   5   0   0       21.05       17.80      1.63 o
   1   1   0      127.02      136.68      3.32 o
   2   1   0      208.82      215.06      3.30 o
   3   1   0       10.76       12.11      0.71 o
   4   1   0       19.65       18.20      0.95 o
   5   1   0       56.20       60.63      5.44 o
   0   2   0      409.48      324.49      3.29 o
   1   2   0     5232.97     4320.45     15.88 o
   2   2   0       76.82       62.35      2.68 o
   3   2   0      127.05      113.80      4.46 o
   4   2   0      150.99      138.00      6.31 o
   5   2   0       21.93       28.96      2.24 o
   1   3   0     3789.32     3274.55     15.21 o
   2   3   0      361.57      316.00      6.01 o
   3   3   0       24.53       27.66      1.98 o
   4   3   0        9.05        6.93      1.00 o
   5   3   0       38.70       41.83      3.62 o
   0   4   0       11.58       19.12      1.30 o
   1   4   0      179.85      176.97      3.97 o
   2   4   0      193.85      180.57      4.88 o
   3   4   0      382.04      351.43      8.02 o
   4   4   0      115.96      106.89      5.58 o
   5   4   0       10.26       10.98      1.39 o
   1   5   0      800.34      876.05      9.50 o
   3   5   0      107.18      103.93      4.77 o
   4   5   0       14.71       13.63      1.42 o
   5   5   0      182.47      190.03      8.46 o
   0   6   0      491.93      502.99      7.35 o
   1   6   0      311.81      316.37      6.24 o
   2   6   0        0.17        1.63      1.29 o
   3   6   0       10.96        9.92      1.04 o
   4   6   0       58.29       51.05      3.66 o
   5   6   0       46.68       44.19      3.43 o
   1   7   0       99.30      119.31      4.17 o
   2   7   0        7.46        9.21      0.75 o
   3   7   0        0.21        1.44      1.96 o
   4   7   0      284.27      280.38      9.50 o
   5   7   0        7.84        7.30      3.87 o
   0   8   0     3857.15     3693.01     23.53 o
   1   8   0      518.50      479.76      8.93 o
   2   8   0       11.72       11.82      0.88 o
   3   8   0       54.58       53.99      4.08 o
   4   8   0       12.75       14.61      1.30 o
   5   8   0        6.03        3.47      2.90 o
   1   9   0      212.70      222.04      6.62 o
   2   9   0      434.14      438.02      9.87 o
   3   9   0       74.39       65.55      4.45 o
   5   9   0        1.27        6.54      2.95 o
   0  10   0        5.17        2.01      1.94 o
   1  10   0      124.86      121.02      5.24 o
   2  10   0       11.32        6.64      2.36 o
   3  10   0        1.33        2.33      2.42 o
   4  10   0       12.99       12.78      1.36 o
   1  11   0       85.31       96.11      5.32 o
   2  11   0       44.33       42.12      3.17 o
   3  11   0        0.66        3.93      1.86 o
   4  11   0        0.79        1.34      2.55 o
   0  12   0      410.23      396.92     10.16 o
   1  12   0      187.24      187.77      7.18 o
   2  12   0      156.56      161.88      7.28 o
   3  12   0       91.39       99.05      6.46 o
   4  12   0        3.58        3.58      3.12 o
   1  13   0        2.39       -1.08      2.02 o
   2  13   0      165.70      161.63      7.61 o
   3  13   0        2.07       -3.19      3.19 o
   0  14   0        0.01        0.85      2.02 o
   1  14   0        1.41        0.60      2.24 o
   2  14   0        5.00        4.19      2.75 o
   3  14   0       46.47       49.56      4.30 o
   1  15   0        1.74       -0.33      2.52 o
   2  15   0        1.37        5.62      2.81 o
   0  16   0       35.64       34.62      2.50 o
   1  16   0        2.02        0.36      2.94 o
  -6   1   1        6.38        9.07      2.20 o
  -5   1   1        4.09        5.02      1.81 o
  -4   1   1      299.46      305.41     15.15 o
  -3   1   1       30.68       30.19      1.57 o
  -2   1   1       35.95       37.92      1.62 o
  -1   1   1      948.70      958.28     30.78 o
   0   1   1       18.96       30.18      0.62 o
   1   1   1      281.67      330.29      4.76 o
   2   1   1      798.74      813.95     18.60 o
   3   1   1      550.06      555.23      6.78 o
   4   1   1      103.72      109.92      3.95 o
   5   1   1        2.44        1.44      2.18 o
  -6   2   1        6.26        2.19      3.23 o
  -5   2   1       59.91       64.58      4.99 o
  -4   2   1        6.61        7.31      0.87 o
  -3   2   1      846.01      771.67     11.15 o
  -2   2   1     1602.84     1496.76     12.38 o
  -1   2   1     1486.61     1500.79      9.36 o
   0   2   1      107.29      122.96      1.54 o
   1   2   1     5461.11     4921.69     17.77 o
   2   2   1       14.84       18.26      1.35 o
   3   2   1        9.78       10.49      0.95 o
   4   2   1       39.78       39.14      2.95 o
   5   2   1       44.53       44.05      3.76 o
  -5   3   1       31.43       39.74      2.74 o
  -4   3   1       14.19       13.90      1.43 o
  -3   3   1        6.40        1.69      1.64 o
  -2   3   1      218.15      235.03      5.21 o
  -1   3   1     2096.69     1925.45     11.64 o
   0   3   1     4444.26     4433.25     84.83 o
   1   3   1       39.79       24.25      1.58 o
   2   3   1     1083.59     1077.30     11.27 o
   3   3   1       21.46       16.03      1.26 o
   4   3   1       32.48       31.86      2.54 o
   5   3   1       23.51       26.73      1.98 o
  -5   4   1        0.06        1.76      2.39 o
  -4   4   1       34.09       32.21      2.75 o
  -3   4   1       76.04       70.81      3.72 o
  -2   4   1       56.96       51.15      2.75 o
  -1   4   1      379.83      405.13      5.95 o
   0   4   1      694.50      642.12      4.77 o
   1   4   1       99.78       92.56      3.02 o
   2   4   1       12.17        9.27      0.63 o
   3   4   1        6.10        4.25      1.87 o
   4   4   1       11.38       16.70      1.29 o
   5   4   1        3.11        8.87      2.98 o
  -5   5   1       53.03       48.53      3.77 o
  -4   5   1       71.34       70.49      4.80 o
  -3   5   1      250.63      251.05      7.06 o
  -2   5   1      116.32      110.15      4.03 o
  -1   5   1      206.98      187.02      4.49 o
   0   5   1     4079.27     3667.25     23.37 o
   1   5   1     1649.03     1690.07     13.42 o
   2   5   1      168.71      143.78      4.65 o
   3   5   1      113.09      106.73      4.68 o
   4   5   1        0.66        1.70      2.24 o
   5   5   1        0.30       -0.94      2.94 o
  -5   6   1        2.32       -1.26      3.01 o
  -4   6   1      105.29       99.93      5.43 o
  -3   6   1      259.99      260.99      7.41 o
  -2   6   1     1903.32     1717.37     16.73 o
  -1   6   1      608.25      565.44      8.28 o
   0   6   1      334.09      433.33      9.32 o
   1   6   1     1669.36     1589.47     14.10 o
   2   6   1       59.66       44.33      3.03 o
   3   6   1       74.66       74.61      4.43 o
   4   6   1       22.91       17.81      1.44 o
   5   6   1       43.58       36.99      3.31 o
  -5   7   1        1.30        3.27      2.85 o
  -4   7   1      282.52      278.85      9.36 o
  -3   7   1       59.99       62.38      4.10 o
  -2   7   1      358.21      343.70      7.84 o
  -1   7   1       10.96        1.07      1.51 o
   0   7   1      404.41      434.61      5.37 o
   1   7   1      275.17      303.41      6.84 o
   2   7   1       44.19       38.34      2.43 o
   3   7   1      504.84      470.23     10.57 o
   4   7   1        8.88        9.51      1.15 o
   5   7   1        2.15        5.08      2.94 o
  -5   8   1       20.42       17.11      1.59 o
  -4   8   1       29.13       25.58      1.90 o
  -3   8   1       48.78       50.53      3.84 o
  -2   8   1       62.13       62.78      3.77 o
  -1   8   1       10.86       13.65      1.05 o
   0   8   1        3.56        3.33      1.15 o
   1   8   1       15.90       18.51      1.50 o
   2   8   1        2.85        0.00      1.92 o
   3   8   1       10.42       11.15      1.01 o
   4   8   1       18.94       19.82      1.66 o
   5   8   1       14.14       15.11      1.51 o
  -5   9   1        0.04        4.31      2.33 o
  -4   9   1        5.87        6.11      3.07 o
  -3   9   1        0.29        0.24      1.85 o
  -2   9   1       24.81       26.39      2.10 o
  -1   9   1        6.59       10.17      0.96 o
   0   9   1       65.03       66.18      3.08 o
   1   9   1       38.00       32.93      2.34 o
   2   9   1        8.09        7.83      0.86 o
   3   9   1      222.36      214.19      7.75 o
   4   9   1       42.68       45.82      3.16 o
  -4  10   1        4.83        1.86      2.74 o
  -3  10   1       49.52       48.23      3.38 o
  -2  10   1      874.73      812.01     14.13 o
  -1  10   1       42.18       35.20      2.65 o
   0  10   1        4.63        4.99      0.48 o
   1  10   1      109.75      113.29      5.13 o
   2  10   1      122.13      103.32      5.36 o
   3  10   1       65.28       65.91      4.73 o
   4  10   1       22.09       24.92      2.05 o
  -4  11   1        8.06        4.64      2.85 o
  -3  11   1       31.60       25.02      2.34 o
  -2  11   1      129.58      120.11      6.22 o
  -1  11   1      176.28      173.88      6.60 o
   0  11   1       44.34       41.79      2.04 o
   1  11   1       19.43       16.14      1.23 o
   2  11   1        4.79        7.51      0.95 o
   3  11   1      250.41      233.23      8.92 o
   4  11   1        1.35       -3.06      3.06 o
  -4  12   1       26.58       31.34      2.86 o
  -3  12   1        7.51        3.62      2.66 o
  -2  12   1      418.42      399.76     11.07 o
  -1  12   1       46.06       40.04      2.98 o
   0  12   1        4.93        7.03      1.90 o
   1  12   1        2.16        3.45      1.64 o
   2  12   1       46.67       46.18      3.56 o
   3  12   1       50.17       46.02      3.30 o
   4  12   1        6.17        2.91      3.49 o
  -3  13   1       84.58       87.19      6.27 o
  -2  13   1        0.44        1.76      2.27 o
  -1  13   1        0.03        0.00      2.20 o
   0  13   1        2.87        2.20      1.53 o
   1  13   1       43.01       48.20      3.49 o
   2  13   1      221.33      218.93      8.83 o
   3  13   1        3.82        4.00      2.16 o
  -3  14   1       34.90       30.63      2.54 o
  -2  14   1       56.25       66.09      5.17 o
  -1  14   1      204.85      182.60      8.26 o
   0  14   1        2.26        0.91      1.56 o
   1  14   1       16.93       18.49      1.75 o
   2  14   1        0.04        2.28      2.41 o
   3  14   1       15.75       15.32      1.56 o
  -2  15   1       51.40       55.57      4.42 o
  -1  15   1      114.33      110.55      6.83 o
   0  15   1        0.47       -1.10      1.75 o
   1  15   1       23.93       22.96      2.53 o
   2  15   1        9.07       10.00      1.33 o
  -1  16   1        0.94        1.79      3.27 o
   0  16   1       15.94       16.60      1.13 o
   1  16   1        0.32        3.61      2.45 o
  -6   0   2       19.50       25.07      2.08 o
  -5   0   2       11.06       11.06      1.15 o
  -4   0   2      608.02      560.89     11.36 o
  -3   0   2        6.97        5.98      0.66 o
  -2   0   2        4.10        1.85      1.00 o
  -1   0   2     1301.26     1291.89      8.29 o
   0   0   2      689.10      731.96      9.69 o
   1   0   2     9209.50     9167.58     94.20 o
   2   0   2      528.78      537.15      7.84 o
   3   0   2       28.63       30.24      2.10 o
   4   0   2        1.07        1.57      2.07 o
   5   0   2        1.90        5.07      2.05 o
  -6   1   2        3.07        5.08      2.16 o
  -5   1   2        3.03        0.82      1.72 o
  -4   1   2       28.18       34.29      1.91 o
  -3   1   2      279.55      293.15     16.63 o
  -2   1   2       17.48       13.39      0.76 o
  -1   1   2      339.24      344.01      4.75 o
   0   1   2      380.38      377.44      1.92 o
   1   1   2    21453.77    17726.32    329.42 o
   2   1   2      106.70      133.64      4.71 o
   3   1   2        6.17        4.64      1.43 o
   4   1   2        8.92       10.89      1.54 o
   5   1   2       53.69       54.27      2.84 o
  -6   2   2        0.13        1.81      2.48 o
  -5   2   2       19.41       23.62      2.33 o
  -4   2   2       84.56       93.60      4.85 o
  -3   2   2      757.23      768.85     11.22 o
  -2   2   2      374.02      386.57      6.44 o
  -1   2   2       15.03       15.78      1.26 o
   0   2   2      257.44      284.01      2.64 o
   1   2   2        0.03        1.16      0.95 o
   2   2   2     1789.11     1733.59     14.41 o
   3   2   2       13.09       15.93      1.42 o
   4   2   2       11.10       11.71      1.05 o
   5   2   2        8.03        8.09      1.23 o
  -5   3   2        4.86        3.41      3.04 o
  -4   3   2       16.59       16.32      1.16 o
  -3   3   2       36.29       36.57      2.78 o
  -2   3   2       28.82       36.56      2.28 o
  -1   3   2     2375.39     2292.74     13.13 o
   0   3   2     3554.30     3377.53     27.05 o
   1   3   2      385.05      373.46      5.68 o
   2   3   2       40.84       40.39      2.60 o
   3   3   2        2.89        2.37      1.63 o
   4   3   2       28.69       25.30      2.13 o
   5   3   2        0.60        5.23      2.48 o
  -5   4   2       34.98       32.50      2.19 o
  -4   4   2      393.41      398.31      9.93 o
  -3   4   2        6.93        5.53      0.69 o
  -2   4   2      431.88      391.15      7.04 o
  -1   4   2     1144.45     1110.45     10.03 o
   0   4   2     2084.88     2090.55     11.47 o
   1   4   2     2211.56     2257.31     14.93 o
   2   4   2      920.43      926.86     11.36 o
   3   4   2       21.56       17.74      1.48 o
   4   4   2       20.02       17.15      1.21 o
   5   4   2       10.79       12.94      1.41 o
  -5   5   2       22.83       20.72      1.51 o
  -4   5   2      223.52      219.00      7.78 o
  -3   5   2      101.46       94.47      4.43 o
  -2   5   2      361.76      326.32      6.94 o
  -1   5   2      454.50      501.30      7.33 o
   0   5   2      994.00     1089.61      7.20 o
   1   5   2      725.56      762.84      9.39 o
   2   5   2       77.15       69.55      3.52 o
   3   5   2        4.28        2.43      1.84 o
   4   5   2        9.87       12.26      1.05 o
   5   5   2        0.60       -0.65      2.59 o
  -5   6   2        1.79        3.43      2.39 o
  -4   6   2       13.58        6.33      3.00 o
  -3   6   2       10.55       13.15      1.09 o
  -2   6   2      361.80      364.46      7.75 o
  -1   6   2      160.23      144.96      4.37 o
   0   6   2      221.78      243.26      9.00 o
   1   6   2      374.69      376.77      7.15 o
   2   6   2      339.16      354.23      7.93 o
   3   6   2        2.68        1.83      1.83 o
   4   6   2        1.34        3.15      2.13 o
   5   6   2       37.11       30.91      2.75 o
  -5   7   2        2.73        0.00      2.64 o
  -4   7   2       79.42       81.74      5.30 o
  -3   7   2      410.64      384.62      9.33 o
  -2   7   2       22.39       19.26      1.67 o
  -1   7   2       34.50       41.44      2.56 o
   0   7   2       37.08       36.25      1.73 o
   1   7   2      959.58      985.46     12.32 o
   2   7   2       58.86       53.65      3.45 o
   3   7   2        0.16        0.00      1.84 o
   4   7   2       17.60       20.14      1.87 o
   5   7   2        0.09       -1.39      3.11 o
  -5   8   2       29.16       35.21      2.79 o
  -4   8   2       61.11       62.12      4.03 o
  -3   8   2      239.44      225.09      7.60 o
  -2   8   2       28.50       25.70      2.14 o
  -1   8   2     1199.69     1163.88     13.96 o
   0   8   2        0.81       -0.87      1.46 o
   1   8   2      156.70      156.85      5.45 o
   2   8   2      141.65      137.10      5.69 o
   3   8   2        1.53        3.03      1.91 o
   4   8   2        0.02        2.62      2.62 o
   5   8   2       19.44       15.62      1.77 o
  -5   9   2        1.32        1.43      2.85 o
  -4   9   2        7.19        6.95      2.56 o
  -3   9   2       79.84       79.25      4.74 o
  -2   9   2        0.06        1.40      1.71 o
  -1   9   2       23.64       23.00      1.79 o
   0   9   2      744.94      691.00     12.97 o
   1   9   2      605.45      621.99     11.06 o
   2   9   2       19.00       18.09      1.47 o
   3   9   2        0.87        2.51      1.91 o
   4   9   2       60.49       59.41      4.22 o
  -4  10   2        3.67        8.04      2.76 o
  -3  10   2       94.21       80.49      5.45 o
  -2  10   2       27.72       25.21      1.76 o
  -1  10   2       75.13       81.43      4.47 o
   0  10   2       39.30       42.17      2.32 o
   1  10   2       19.35       16.72      1.43 o
   2  10   2        7.75        7.97      0.94 o
   3  10   2       67.28       65.47      5.19 o
   4  10   2       10.16        8.57      1.35 o
  -4  11   2        7.10        8.76      1.34 o
  -3  11   2       13.34       16.67      1.80 o
  -2  11   2       88.20       87.95      5.57 o
  -1  11   2      221.52      228.97      7.78 o
   0  11   2       66.38       64.04      2.84 o
   1  11   2      135.74      137.56      6.13 o
   2  11   2        1.32        6.59      2.27 o
   3  11   2        5.19        6.42      2.54 o
   4  11   2        5.56       10.89      1.38 o
  -4  12   2       80.41       83.28      6.01 o
  -3  12   2        4.78        6.93      2.43 o
  -2  12   2       46.24       51.32      3.76 o
  -1  12   2       97.24       95.08      5.44 o
   0  12   2        3.13        4.16      1.16 o
   1  12   2        1.31        1.50      2.13 o
   2  12   2       18.19       20.73      1.73 o
   3  12   2      113.22      104.63      6.78 o
  -3  13   2        4.71        2.28      3.01 o
  -2  13   2      105.88      108.84      6.35 o
  -1  13   2       90.59       93.77      5.56 o
   0  13   2       87.33       85.25      3.83 o
   1  13   2      102.25      102.90      6.11 o
   2  13   2       57.31       58.49      4.24 o
   3  13   2        7.23        5.78      2.98 o
  -3  14   2        0.38       -0.71      2.95 o
  -2  14   2        0.56        0.32      2.97 o
  -1  14   2      125.09      121.42      6.56 o
   0  14   2        0.61        1.57      1.88 o
   1  14   2        6.10        6.10      2.73 o
   2  14   2        5.98        4.30      2.94 o
  -2  15   2        3.19        2.46      2.60 o
  -1  15   2       23.00       26.12      1.92 o
   0  15   2       10.21        8.98      1.11 o
   1  15   2       32.86       33.48      3.16 o
   2  15   2        5.64        6.48      3.53 o
  -1  16   2      132.61      161.19      8.64 o
   0  16   2       16.34       14.53      1.06 o
   1  16   2        1.52        2.67      3.46 o
  -6   1   3        3.90        2.24      2.42 o
  -5   1   3      118.18      126.25      8.14 o
  -4   1   3       22.00       23.50      1.43 o
  -3   1   3      385.87      375.18      5.53 o
  -2   1   3     2791.45     2753.68     39.54 o
  -1   1   3     2169.22     2147.34     23.60 o
   0   1   3     2452.29     2574.12     11.30 o
   1   1   3     3609.23     3692.74     49.98 o
   2   1   3      441.94      430.18     10.16 o
   3   1   3       78.55       76.94      2.87 o
   4   1   3       38.18       37.31      2.11 o
   5   1   3       11.47       12.05      2.24 o
  -6   2   3       15.22       16.78      1.67 o
  -5   2   3        2.67        1.95      3.07 o
  -4   2   3      217.68      229.22      7.55 o
  -3   2   3     1324.75     1350.41     14.85 o
  -2   2   3       44.57       43.90      2.46 o
  -1   2   3      101.91      111.20      2.97 o
   0   2   3      131.96      128.17      2.04 o
   1   2   3      141.86      165.17      3.94 o
   2   2   3      165.77      177.81      5.05 o
   3   2   3      401.90      396.48      8.81 o
   4   2   3       18.98       20.12      1.98 o
   5   2   3        2.04        2.51      2.70 o
  -6   3   3        5.53        6.94      2.85 o
  -5   3   3       13.12        7.67      3.44 o
  -4   3   3        0.02       -0.65      1.79 o
  -3   3   3        4.61        8.03      0.85 o
  -2   3   3      897.20      897.13     10.27 o
  -1   3   3     2231.12     2348.47     14.04 o
   0   3   3      611.97      618.70      4.80 o
   1   3   3     1831.79     1771.08     13.21 o
   2   3   3     2621.30     2502.95     18.63 o
   3   3   3       11.17        8.01      0.84 o
   4   3   3       17.60       22.84      1.77 o
   5   3   3        0.67        0.32      2.61 o
  -5   4   3       32.01       33.02      2.49 o
  -4   4   3       28.75       27.33      2.17 o
  -3   4   3       91.69       91.40      4.25 o
  -2   4   3     1115.01     1162.72     12.34 o
  -1   4   3       34.66       51.41      2.34 o
   0   4   3     1103.50     1102.79      7.00 o
   1   4   3       38.58       38.14      2.34 o
   2   4   3       29.81       27.53      2.16 o
   3   4   3       24.12       30.95      2.43 o
   4   4   3        0.68        2.77      1.93 o
   5   4   3        8.67        9.42      1.27 o
  -5   5   3       20.10       19.45      1.55 o
  -4   5   3       15.22       16.40      1.36 o
  -3   5   3        9.90       13.13      1.09 o
  -2   5   3      351.68      353.36      7.20 o
  -1   5   3      774.48      841.48      9.71 o
   0   5   3      349.22      364.79      4.45 o
   1   5   3      722.28      697.84      9.40 o
   2   5   3      218.61      214.24      6.11 o
   3   5   3       11.04       14.28      1.05 o
   4   5   3       14.44       14.34      1.28 o
   5   5   3        0.02        1.34      2.68 o
  -5   6   3       12.28        6.54      3.19 o
  -4   6   3       52.92       50.84      3.70 o
  -3   6   3      200.99      204.04      6.81 o
  -2   6   3      112.76      140.40      4.97 o
  -1   6   3     1462.63     1495.30     13.93 o
   0   6   3      687.20      633.88      7.26 o
   1   6   3      725.67      746.16     10.31 o
   2   6   3      676.09      667.91     11.32 o
   3   6   3      180.31      173.81      6.44 o
   4   6   3      158.11      160.69      7.56 o
   5   6   3        2.74        2.77      2.85 o
  -5   7   3       12.38       10.21      1.38 o
  -4   7   3       66.75       55.19      4.36 o
  -3   7   3      909.52      842.40     14.08 o
  -2   7   3      255.42      240.67      6.89 o
  -1   7   3      117.96      121.86      4.56 o
   0   7   3      292.65      299.24      5.89 o
   1   7   3       28.47       34.33      2.71 o
   2   7   3       98.78       88.64      4.68 o
   3   7   3       17.82       18.13      1.24 o
   4   7   3        0.08       -2.31      2.31 o
   5   7   3       13.89       12.58      1.58 o
  -5   8   3       13.50       10.52      3.64 o
  -4   8   3       52.05       53.21      3.75 o
  -3   8   3      295.59      287.70      8.67 o
  -2   8   3      125.07      125.69      5.41 o
  -1   8   3      152.85      146.55      5.25 o
   0   8   3        8.31        9.33      0.55 o
   1   8   3      153.35      168.70      5.67 o
   2   8   3       17.59       16.41      1.38 o
   3   8   3        5.93        5.24      0.97 o
   4   8   3        3.02        2.41      2.98 o
  -5   9   3       10.85       11.14      1.43 o
  -4   9   3        8.14        7.77      1.10 o
  -3   9   3        3.73        4.53      2.35 o
  -2   9   3      227.81      197.01      6.75 o
  -1   9   3      475.90      450.91      9.53 o
   0   9   3       80.16       69.23      2.78 o
   1   9   3       59.60       61.77      4.09 o
   2   9   3      180.91      170.06      6.89 o
   3   9   3       32.88       33.80      2.43 o
   4   9   3       29.68       32.79      2.77 o
  -4  10   3      121.70      113.40      6.83 o
  -3  10   3      263.59      270.52      8.80 o
  -2  10   3      133.02      145.94      6.20 o
  -1  10   3        4.56        5.38      0.80 o
   0  10   3        0.11        0.33      1.93 o
   1  10   3       11.42       10.72      0.98 o
   2  10   3        3.62        4.07      1.53 o
   3  10   3       21.84       19.57      1.80 o
   4  10   3       32.78       38.58      2.66 o
  -4  11   3       10.72        9.81      1.41 o
  -3  11   3        2.14        4.20      2.00 o
  -2  11   3       60.03       55.48      3.59 o
  -1  11   3     1721.31     1615.53     20.09 o
   0  11   3       49.53       51.97      2.61 o
   1  11   3       14.29       15.93      1.17 o
   2  11   3       10.21       11.59      1.01 o
   3  11   3       11.11        8.72      3.20 o
   4  11   3       29.30       27.31      2.14 o
  -4  12   3       11.54       12.86      1.40 o
  -3  12   3       12.82       13.47      1.53 o
  -2  12   3       30.61       31.27      2.54 o
  -1  12   3       30.65       29.97      2.62 o
   0  12   3      102.64      102.32      3.94 o
   1  12   3        5.14        1.29      2.43 o
   2  12   3        0.22       -0.86      2.27 o
   3  12   3       15.48        8.75      3.76 o
  -3  13   3        3.10        4.60      2.17 o
  -2  13   3      158.97      139.76      7.40 o
  -1  13   3        7.93       10.52      1.15 o
   0  13   3      110.25      103.90     14.71 o
   2  13   3        0.41       -0.62      2.25 o
   3  13   3       49.92       45.71      3.64 o
  -3  14   3       47.23       56.35      4.56 o
  -2  14   3       23.48       24.70      1.90 o
  -1  14   3        4.20        7.32      2.98 o
   0  14   3      234.31      243.60      6.45 o
   1  14   3        2.76        2.18      2.43 o
   2  14   3        8.14        4.40      3.44 o
  -2  15   3       26.50       27.08      1.98 o
  -1  15   3        0.11       -2.65      2.65 o
   0  15   3        0.58        2.15      1.67 o
   1  15   3       26.26       30.61      2.48 o
   2  15   3       34.78       37.18      3.30 o
  -1  16   3        0.26        0.00      2.69 o
   0  16   3       56.16       54.24      4.98 o
  -6   0   4       11.13       10.36      3.80 o
  -5   0   4        0.44       -1.11      2.18 o
  -4   0   4        8.31        9.10      0.86 o
  -3   0   4        0.72        2.40      1.71 o
  -2   0   4      821.24      861.43      9.82 o
  -1   0   4        0.07        1.08      0.83 o
   0   0   4     3717.04     3782.15     26.55 o
   1   0   4      876.29      888.41      9.35 o
   2   0   4     2813.25     2854.80     20.00 o
   3   0   4        3.64        2.80      0.72 o
   4   0   4        7.79        9.81      1.14 o
   5   0   4        0.01        0.00      2.37 o
  -6   1   4       21.65       24.30      2.83 o
  -5   1   4       30.34       35.12      3.00 o
  -4   1   4      134.26      131.62      9.88 o
  -3   1   4     1027.27     1043.29     18.99 o
  -2   1   4      923.51     1004.08      7.57 o
  -1   1   4     1073.16     1088.44      9.95 o
   0   1   4     1168.20     1222.07     10.86 o
   1   1   4      498.63      558.22      5.43 o
   2   1   4     1189.98     1179.77     18.18 o
   3   1   4        3.89        3.02      1.42 o
   4   1   4        1.49        1.49      1.58 o
   5   1   4        0.30       -1.13      1.81 o
  -6   2   4       20.52       20.69      1.72 o
  -5   2   4        0.24        1.12      2.72 o
  -4   2   4        1.96       -1.92      2.13 o
  -3   2   4       50.29       49.89      3.05 o
  -2   2   4      335.69      364.51      6.65 o
  -1   2   4      302.80      386.80      5.87 o
   0   2   4     2322.02     2347.90      9.64 o
   1   2   4      871.10      921.70      9.88 o
   2   2   4      288.51      287.21      6.59 o
   3   2   4        6.00        4.34      0.91 o
   4   2   4       15.14       16.14      1.34 o
   5   2   4        1.63        3.93      2.54 o
  -6   3   4        0.07       -3.19      3.19 o
  -5   3   4       23.31       26.89      1.68 o
  -4   3   4       18.18       16.79      1.15 o
  -3   3   4        4.60        2.41      1.21 o
  -2   3   4       89.25       97.23      3.76 o
  -1   3   4      929.10      968.17      9.68 o
   0   3   4      689.28      741.91      5.75 o
   1   3   4        1.13        1.19      1.24 o
   2   3   4      478.42      482.90      8.83 o
   3   3   4      516.99      525.77     10.62 o
   4   3   4        5.32        5.66      1.96 o
   5   3   4        0.02        1.33      2.39 o
  -5   4   4      366.37      387.37     11.91 o
  -4   4   4        2.47        1.13      2.27 o
  -3   4   4      330.45      308.77      7.81 o
  -2   4   4       79.08       76.41      3.40 o
  -1   4   4        0.93        0.21      0.94 o
   0   4   4     1282.63     1347.54     24.00 o
   1   4   4      718.26      755.83      9.76 o
   2   4   4      829.87      821.20     11.71 o
   3   4   4       21.64       23.25      1.79 o
   4   4   4       14.23       15.10      1.45 o
   5   4   4        6.18        4.41      3.34 o
  -5   5   4       52.21       58.25      4.25 o
  -4   5   4      204.24      208.16      7.69 o
  -3   5   4      336.48      329.20      8.16 o
  -2   5   4        2.83        2.37      1.27 o
  -1   5   4        0.18        3.19      1.31 o
   0   5   4      226.39      219.32     10.85 o
   1   5   4      183.49      174.23      5.03 o
   2   5   4       45.34       56.92      3.55 o
   3   5   4      237.00      225.14      7.46 o
   4   5   4        7.45        7.94      2.75 o
   5   5   4        3.89        2.09      3.08 o
  -5   6   4        1.70        3.14      2.51 o
  -4   6   4       40.85       45.38      3.38 o
  -3   6   4      272.85      268.17      7.70 o
  -2   6   4        1.52        0.63      1.58 o
  -1   6   4      409.36      436.48      7.96 o
   0   6   4      108.17      103.61      2.70 o
   1   6   4      373.32      413.83      8.05 o
   2   6   4       29.72       26.99      1.75 o
   3   6   4       11.01        8.95      1.02 o
   4   6   4        8.98        7.70      2.75 o
   5   6   4        0.23        3.95      2.30 o
  -5   7   4       36.03       42.43      3.75 o
  -4   7   4      141.50      141.19      6.56 o
  -3   7   4      266.24      263.93      7.99 o
  -2   7   4      142.11      155.25      5.70 o
  -1   7   4       27.25       28.90      1.96 o
   0   7   4      261.53      259.48      4.59 o
   1   7   4       61.56       59.01      3.51 o
   2   7   4        0.59       -2.01      2.01 o
   3   7   4        0.45        0.00      2.02 o
   4   7   4        2.23        0.30      2.44 o
  -5   8   4        8.63        9.90      3.43 o
  -4   8   4        6.57        6.63      1.01 o
  -3   8   4       87.82       86.19      5.07 o
  -2   8   4      960.18      934.46     14.16 o
  -1   8   4       31.69       33.30      2.39 o
   0   8   4      555.88      555.18      8.87 o
   1   8   4      341.00      317.52      8.05 o
   2   8   4      207.49      201.36      7.18 o
   3   8   4        2.11        2.03      1.69 o
   4   8   4        0.57       -2.79      2.79 o
  -5   9   4        0.21        1.43      2.58 o
  -4   9   4       36.30       36.57      2.93 o
  -3   9   4       51.51       51.02      3.95 o
  -2   9   4      201.19      200.97      6.98 o
  -1   9   4      154.32      155.54      5.80 o
   0   9   4     1339.17     1293.25     11.28 o
   1   9   4       42.27       41.87      2.85 o
   2   9   4       13.94       22.34      1.72 o
   3   9   4       18.68       19.19      1.39 o
   4   9   4       16.27       16.66      1.66 o
  -4  10   4        7.06        8.13      2.80 o
  -3  10   4        4.12       10.59      1.14 o
  -2  10   4       12.91       13.08      1.08 o
  -1  10   4      204.11      203.13      7.22 o
   0  10   4       53.91       47.72      4.33 o
   1  10   4       28.84       26.27      1.96 o
   2  10   4       79.01       67.93      4.83 o
   3  10   4        2.09        2.04      2.48 o
   4  10   4        1.59        0.00      3.09 o
  -4  11   4       12.57       10.02      3.37 o
  -3  11   4       30.58       30.00      2.39 o
  -2  11   4       29.43       24.53      1.38 o
  -1  11   4      324.19      326.62      9.41 o
   0  11   4       14.27       11.93      0.98 o
   1  11   4       14.05       12.96      1.12 o
   2  11   4        0.42        5.16      1.78 o
   3  11   4        0.63       -2.57      2.57 o
  -4  12   4        0.50       -0.71      2.98 o
  -3  12   4       23.89       26.67      1.95 o
  -2  12   4        8.66        7.76      2.77 o
  -1  12   4        4.48        2.83      2.34 o
   0  12   4      259.97      255.20      5.97 o
   1  12   4      164.85      184.66      7.64 o
   2  12   4       97.30       80.09      6.02 o
   3  12   4       13.20        8.04      3.28 o
  -3  13   4       88.00       92.76      6.49 o
  -2  13   4       12.78       15.36      1.59 o
  -1  13   4       18.78       24.96      2.11 o
   0  13   4       71.72       63.11      3.46 o
   1  13   4        0.26        0.88      2.54 o
   2  13   4       13.07       13.74      1.36 o
   3  13   4        3.76        5.23      1.26 o
  -3  14   4        4.28        2.88      2.69 o
  -2  14   4       18.06       20.77      1.96 o
  -1  14   4       67.11       72.90      5.23 o
   0  14   4        1.23        1.67      1.76 o
   1  14   4       10.30       14.17      1.37 o
   2  14   4        7.88        4.19      3.72 o
  -2  15   4        1.20       -2.94      2.94 o
  -1  15   4        6.07        4.09      3.34 o
   0  15   4        0.00        0.36      1.69 o
   1  15   4        2.05       -0.70      2.53 o
   0  16   4       44.23       52.29      4.08 o
  -6   1   5        9.19       10.45      1.44 o
  -5   1   5       48.08       53.85      4.23 o
  -4   1   5      204.79      213.64      5.22 o
  -3   1   5      291.42      272.59      4.93 o
  -2   1   5      216.75      221.01      5.40 o
  -1   1   5      257.39      297.40      3.86 o
   0   1   5        9.07       10.48      0.50 o
   1   1   5      355.11      362.42      4.69 o
   2   1   5      327.10      354.08     13.54 o
   3   1   5        4.34        4.63      0.76 o
   4   1   5       22.99       25.02      1.51 o
   5   1   5        2.58        4.60      1.88 o
  -6   2   5        1.04        2.55      2.55 o
  -5   2   5        2.65        5.13      2.42 o
  -4   2   5      272.85      280.38      8.67 o
  -3   2   5      120.75      111.98      4.51 o
  -2   2   5      743.14      695.96      9.52 o
  -1   2   5     3231.74     3349.93     18.60 o
   0   2   5     2502.89     2546.70     12.90 o
   1   2   5       80.68       83.34      3.42 o
   2   2   5        8.16        9.64      0.83 o
   3   2   5      562.61      564.77     11.49 o
   4   2   5       34.33       26.54      1.93 o
   5   2   5        0.00        1.72      2.50 o
  -5   3   5       25.17       26.02      2.28 o
  -4   3   5        2.11        0.67      2.23 o
  -3   3   5      293.38      285.30      7.37 o
  -2   3   5     2463.94     2505.41     18.62 o
  -1   3   5      213.31      260.32      5.49 o
   0   3   5        0.39        1.51      0.87 o
   1   3   5       17.60       18.69      1.46 o
   2   3   5      160.45      150.03      5.33 o
   3   3   5      174.08      152.61      6.34 o
   4   3   5       33.11       34.18      2.51 o
   5   3   5        3.94        2.78      3.11 o
  -5   4   5       45.79       58.27      4.17 o
  -4   4   5       84.84       98.50      5.20 o
  -3   4   5        0.00        0.35      1.32 o
  -2   4   5       49.73       46.83      2.93 o
  -1   4   5      190.66      222.98      5.30 o
   0   4   5       40.97       47.54      1.77 o
   1   4   5       41.11       49.07      2.80 o
   2   4   5        0.43        0.99      1.51 o
   3   4   5       85.78       76.49      4.83 o
   4   4   5       10.00        9.30      1.18 o
   5   4   5        0.34       -1.77      2.90 o
  -5   5   5       26.81       28.69      2.30 o
  -4   5   5        5.31        5.07      2.40 o
  -3   5   5        0.97        1.86      1.49 o
  -2   5   5      690.12      627.68     10.26 o
  -1   5   5     1384.30     1582.23     14.80 o
   0   5   5      594.32      626.99      6.47 o
   1   5   5       31.67       38.72      2.89 o
   2   5   5       96.53       92.36      4.56 o
   3   5   5       49.88       56.51      4.09 o
   4   5   5       26.79       26.87      1.75 o
   5   5   5        8.12        7.99      3.63 o
  -5   6   5       99.59       98.08      6.39 o
  -4   6   5       13.78       13.59      1.51 o
  -3   6   5      112.74      115.97      5.52 o
  -2   6   5      726.48      705.60     11.52 o
  -1   6   5      926.05      966.88     12.23 o
   0   6   5       51.44       55.00      2.15 o
   1   6   5      126.34      122.97      4.79 o
   2   6   5      193.53      201.80      6.68 o
   3   6   5       36.13       34.43      2.30 o
   4   6   5        0.42        3.00      2.91 o
  -5   7   5       19.04       18.26      1.54 o
  -4   7   5       77.49       78.01      5.25 o
  -3   7   5      107.21       99.02      5.11 o
  -2   7   5       51.61       41.12      3.20 o
  -1   7   5        4.04        7.01      0.67 o
   0   7   5        0.18        0.81      0.93 o
   1   7   5      325.85      311.49      7.93 o
   2   7   5      150.54      152.94      6.27 o
   3   7   5       32.52       32.00      2.51 o
   4   7   5       18.99       19.51      1.52 o
  -5   8   5       11.91       11.80      1.50 o
  -4   8   5        2.19        1.69      2.29 o
  -3   8   5       32.09       35.53      2.91 o
  -2   8   5      823.98      752.47     13.10 o
  -1   8   5       11.44       15.06      1.11 o
   0   8   5        4.23        3.22      1.26 o
   1   8   5      261.86      271.44      7.78 o
   2   8   5       46.82       39.31      3.04 o
   3   8   5       10.88       11.68      1.12 o
   4   8   5        0.68       -1.31      3.04 o
  -5   9   5       36.25       36.94      3.04 o
  -4   9   5       35.36       42.85      3.44 o
  -3   9   5       15.74       16.34      1.18 o
  -2   9   5        1.66       -1.95      1.95 o
  -1   9   5        0.47       -0.39      1.85 o
   0   9   5       84.47       87.82      3.11 o
   1   9   5       15.09       14.80      1.15 o
   2   9   5        1.24        0.72      2.01 o
   3   9   5        3.82        3.99      2.01 o
   4   9   5       19.66       15.48      1.63 o
  -4  10   5       25.97       24.98      2.05 o
  -3  10   5       78.80       79.39      5.15 o
  -2  10   5       56.98       53.82      3.49 o
  -1  10   5      383.56      382.11      9.65 o
   0  10   5     1025.48      990.86     10.77 o
   1  10   5       72.69       64.11      4.87 o
   2  10   5        1.47       -0.53      2.37 o
   3  10   5       53.68       58.19      4.27 o
   4  10   5        4.04        3.64      2.77 o
  -4  11   5       22.64       22.98      1.63 o
  -3  11   5      163.33      167.92      7.71 o
  -2  11   5      305.39      286.63      9.53 o
  -1  11   5        1.68        0.00      2.04 o
   0  11   5      175.39      177.93      4.97 o
   1  11   5       23.69       22.57      1.87 o
   2  11   5        7.34        4.83      2.94 o
   3  11   5        3.86        5.20      2.60 o
  -2  12   5        7.00        3.70      2.80 o
  -1  12   5       10.63       12.26      1.15 o
   0  12   5      106.88      102.60      5.26 o
   1  12   5       36.08       38.45      3.42 o
   2  12   5        1.63        4.31      2.17 o
   3  12   5        0.03       -0.35      2.53 o
  -3  13   5        3.27        4.99      1.12 o
  -2  13   5      139.94      142.50      7.85 o
  -1  13   5       19.93       20.37      1.43 o
   0  13   5        0.13       -1.46      1.50 o
   1  13   5       30.09       36.98      2.85 o
   2  13   5       15.80       18.14      1.40 o
  -3  14   5       12.81       12.75      1.64 o
  -2  14   5       68.71       75.02      4.95 o
  -1  14   5      107.10      112.43      6.54 o
   0  14   5       13.72       13.41      0.94 o
   1  14   5       14.36       18.16      1.53 o
   2  14   5        4.30        2.16      2.93 o
  -2  15   5       46.41       57.76      4.73 o
  -1  15   5        7.07        9.03      1.17 o
   0  15   5       27.95       26.49      1.51 o
   1  15   5      104.12      122.44      7.48 o
  -6   0   6        0.08       -0.36      2.16 o
  -5   0   6       56.65       71.83      5.01 o
  -4   0   6        0.37       -0.45      1.86 o
  -3   0   6      724.85      737.06     11.71 o
  -2   0   6     1506.85     1667.54     15.15 o
  -1   0   6      950.84     1021.61     10.81 o
   0   0   6     1361.25     1377.19     25.03 o
   1   0   6      137.65      143.73      4.56 o
   2   0   6       84.04       79.37      3.81 o
   3   0   6      323.18      316.84      8.74 o
   4   0   6       16.32       18.77      1.61 o
   5   0   6        0.08        0.36      2.64 o
  -6   1   6        3.57        5.56      1.92 o
  -5   1   6      147.83      158.88      5.34 o
  -4   1   6       17.62       21.28      2.10 o
  -3   1   6        2.80        3.03      1.01 o
  -2   1   6      193.69      204.35      3.86 o
  -1   1   6       45.83       59.83      2.50 o
   0   1   6      510.53      562.49      4.84 o
   1   1   6      166.14      169.19      3.56 o
   2   1   6       80.08       74.62      2.75 o
   3   1   6       51.98       55.77      2.82 o
   4   1   6        1.13        0.78      1.84 o
   5   1   6       10.06        9.47      2.47 o
  -5   2   6       15.33       14.25      1.38 o
  -4   2   6       17.17       14.51      1.22 o
  -3   2   6      127.03      121.39      5.00 o
  -2   2   6       39.97       39.49      2.55 o
  -1   2   6      169.14      202.36      5.03 o
   0   2   6       52.20       67.15      2.92 o
   1   2   6      691.24      709.15     10.14 o
   2   2   6      473.89      463.23      9.41 o
   3   2   6      100.69       98.31      5.16 o
   4   2   6       41.71       38.60      3.47 o
   5   2   6        1.24        7.20      2.97 o
  -5   3   6        0.89        2.07      1.80 o
  -4   3   6      535.86      560.51     12.21 o
  -3   3   6        4.58        6.63      0.80 o
  -2   3   6       97.87      106.83      4.24 o
  -1   3   6       65.68       63.65      3.15 o
   0   3   6       64.52       55.17      2.01 o
   1   3   6     1454.64     1513.64     15.15 o
   2   3   6      149.78      143.50      5.44 o
   3   3   6       65.52       64.09      4.25 o
   4   3   6       36.32       37.44      2.82 o
   5   3   6        0.04        6.20      2.66 o
  -5   4   6        4.95        2.43      2.61 o
  -4   4   6      887.74      876.66     15.50 o
  -3   4   6      474.07      440.95      9.64 o
  -2   4   6        1.58        2.98      1.47 o
  -1   4   6       30.07       23.48      1.81 o
   0   4   6      616.26      607.30      6.57 o
   1   4   6      679.45      697.75     10.74 o
   2   4   6       63.72       70.11      4.07 o
   3   4   6       81.39       80.62      5.13 o
   4   4   6       75.99       73.20      4.58 o
  -5   5   6        2.73        2.50      2.58 o
  -4   5   6      186.00      193.75      7.73 o
  -3   5   6       74.76       76.65      4.34 o
  -2   5   6     1027.39      987.08     13.33 o
  -1   5   6      507.94      510.79      8.88 o
   0   5   6      227.27      234.41      6.52 o
   1   5   6       47.00       52.70      3.24 o
   2   5   6      204.13      203.34      6.97 o
   3   5   6       66.66       72.21      4.86 o
   4   5   6       23.53       20.82      1.65 o
  -5   6   6        0.77        0.00      2.63 o
  -4   6   6        7.54        3.90      2.67 o
  -3   6   6        5.13        5.34      0.86 o
  -2   6   6        3.45        4.00      0.73 o
  -1   6   6      112.16      121.86      4.81 o
   0   6   6       35.68       33.71      1.66 o
   1   6   6      124.66      124.54      5.23 o
   2   6   6        0.83        0.42      1.94 o
   3   6   6        0.07        1.00      1.99 o
   4   6   6        9.84        6.96      2.97 o
  -5   7   6       58.03       58.78      4.28 o
  -4   7   6        4.89        6.57      2.85 o
  -3   7   6      331.12      350.66      9.24 o
  -2   7   6        0.18        0.00      1.56 o
  -1   7   6      619.61      650.71     11.29 o
   0   7   6       57.91       55.49      2.42 o
   1   7   6       96.26       93.78      4.80 o
   2   7   6       12.64       10.91      1.11 o
   3   7   6       17.84       17.07      1.55 o
   4   7   6        1.13        3.29      2.63 o
  -5   8   6        2.09        1.76      2.70 o
  -4   8   6       33.25       31.56      2.54 o
  -3   8   6      207.19      199.45      7.71 o
  -2   8   6      512.04      513.58     10.88 o
  -1   8   6      399.53      392.70      9.23 o
   0   8   6      249.39      251.09      6.04 o
   1   8   6      525.72      548.01     11.23 o
   2   8   6      101.73       94.79      5.62 o
   3   8   6        0.13        0.00      2.19 o
   4   8   6        0.22        2.07      2.66 o
  -4   9   6      100.09      100.45      6.13 o
  -3   9   6        0.02        0.77      1.84 o
  -2   9   6       60.93       59.99      4.25 o
  -1   9   6       40.14       45.51      3.10 o
   0   9   6      249.83      256.35      5.41 o
   1   9   6      331.78      348.94      9.50 o
   2   9   6       53.78       57.91      4.53 o
   3   9   6       35.79       36.25      3.37 o
   4   9   6        1.83       -1.08      2.86 o
  -4  10   6        0.75       -1.30      2.43 o
  -3  10   6        1.84        2.50      2.21 o
  -2  10   6        1.84        1.49      2.02 o
  -1  10   6      164.18      163.45      6.60 o
   0  10   6      279.27      280.58      5.99 o
   1  10   6      158.74      171.12      7.10 o
   2  10   6        9.48        9.84      1.08 o
   3  10   6       23.95       20.09      1.76 o
  -4  11   6       25.93       28.15      1.99 o
  -3  11   6       71.15       65.01      4.21 o
  -2  11   6        9.69       10.68      1.12 o
  -1  11   6       39.74       39.50      3.17 o
   0  11   6       25.42       25.64      1.39 o
   1  11   6      204.12      211.62      8.19 o
   2  11   6       25.73       26.69      2.11 o
   3  11   6        0.57        3.06      2.13 o
  -3  12   6        3.70       -0.65      2.58 o
  -2  12   6       14.59       14.68      1.42 o
  -1  12   6        0.80        2.22      1.72 o
   0  12   6       81.34       85.73      3.86 o
   1  12   6       14.03       14.02      1.41 o
   2  12   6        8.15        8.91      1.29 o
   3  12   6        7.81        7.46      1.30 o
  -3  13   6       12.05        9.95      1.49 o
  -2  13   6       80.59       83.28      6.19 o
  -1  13   6       34.14       36.94      2.77 o
   0  13   6       11.10       12.60      2.11 o
   1  13   6        2.05        3.81      2.20 o
   2  13   6       51.95       49.44      4.24 o
  -2  14   6       34.28       37.67      2.77 o
  -1  14   6       31.77       29.41      1.85 o
   0  14   6       40.33       47.12      2.66 o
   1  14   6       27.94       29.43      1.87 o
  -1  15   6        0.17        2.88      2.22 o
   0  15   6        2.55        5.04      1.74 o
  -5   1   7       55.96       64.10      3.05 o
  -4   1   7      147.97      145.70     10.16 o
  -3   1   7      147.60      142.42      3.97 o
  -2   1   7      262.34      258.43      4.58 o
  -1   1   7       36.78       35.59      1.74 o
   0   1   7      229.24      230.12      2.86 o
   1   1   7      544.46      559.90      9.40 o
   2   1   7       31.02       31.47      2.02 o
   3   1   7        0.98        0.92      1.54 o
   4   1   7       29.87       28.14      2.32 o
  -5   2   7       15.79       23.18      1.63 o
  -4   2   7      108.08      106.33      5.59 o
  -3   2   7      841.88      841.46     13.18 o
  -2   2   7      855.65      808.56     11.61 o
  -1   2   7     1667.44     1787.16     15.91 o
   0   2   7       79.31       87.98      4.27 o
   1   2   7       34.84       32.77      2.28 o
   2   2   7       22.76       22.11      1.73 o
   3   2   7        0.28        0.47      2.25 o
   4   2   7       24.36       21.26      1.87 o
  -5   3   7        2.09        0.91      2.04 o
  -4   3   7       57.29       55.43      4.03 o
  -3   3   7      300.48      291.21      7.93 o
  -2   3   7      194.51      187.59      5.82 o
  -1   3   7     1380.67     1428.02     14.66 o
   0   3   7      156.55      154.52      3.53 o
   1   3   7       61.73       69.69      3.69 o
   2   3   7      125.86      136.53      5.67 o
   3   3   7        1.75        0.96      2.17 o
   4   3   7       54.46       62.78      4.30 o
  -5   4   7        3.29        1.24      2.92 o
  -4   4   7       32.23       32.18      2.23 o
  -3   4   7        0.42       -1.58      2.02 o
  -2   4   7        0.05        2.78      0.56 o
  -1   4   7       89.44      105.89      4.45 o
   0   4   7      792.00      857.57     22.42 o
   1   4   7        9.89       11.24      0.86 o
   2   4   7        1.67        3.57      0.76 o
   3   4   7       10.03        9.63      0.97 o
   4   4   7       26.19       21.56      2.09 o
  -5   5   7       42.60       40.69      2.95 o
  -4   5   7       50.39       66.27      4.65 o
  -3   5   7        8.63        7.01      2.40 o
  -2   5   7        9.56        5.88      1.98 o
  -1   5   7      754.90      778.88     11.65 o
   0   5   7     1078.08     1141.05     22.07 o
   1   5   7       55.40       49.07      3.74 o
   2   5   7       69.24       59.93      4.53 o
   3   5   7        2.33        2.05      2.21 o
   4   5   7        0.25        0.33      2.53 o
  -5   6   7       39.38       47.13      3.78 o
  -4   6   7       11.78       11.16      1.22 o
  -3   6   7       60.51       64.90      4.24 o
  -2   6   7      243.14      209.14      6.81 o
  -1   6   7       35.98       32.46      2.30 o
   0   6   7        0.77        0.74      1.07 o
   1   6   7       59.39       55.56      4.02 o
   2   6   7       46.79       48.80      3.88 o
   3   6   7       32.58       32.49      2.42 o
   4   6   7        1.19        1.67      2.57 o
  -5   7   7       20.68       22.20      1.69 o
  -4   7   7      177.83      181.70      8.00 o
  -3   7   7       12.41       11.38      1.27 o
  -2   7   7        5.03        6.83      0.90 o
  -1   7   7      415.97      396.37      9.10 o
   0   7   7      138.02      132.59      3.86 o
   1   7   7       12.29        9.68      1.17 o
   2   7   7        1.85       -0.96      2.45 o
   3   7   7       76.59       78.86      5.55 o
   4   7   7        1.29        4.53      2.43 o
  -5   8   7        0.84        1.44      2.74 o
  -4   8   7       76.24       78.55      5.84 o
  -3   8   7        7.58        7.47      1.03 o
  -2   8   7      107.58       92.10      5.28 o
  -1   8   7        3.71        3.89      2.14 o
   0   8   7        2.64        2.28      1.30 o
   1   8   7      135.21      134.52      6.13 o
   2   8   7      124.45      140.14      6.74 o
   3   8   7        0.43        1.81      2.21 o
   4   8   7        0.29        3.99      2.49 o
  -4   9   7       19.31       19.96      1.53 o
  -3   9   7        0.94       -2.79      2.79 o
  -2   9   7      202.96      199.30      7.48 o
  -1   9   7      152.37      156.38      6.56 o
   0   9   7       16.35       16.77      2.72 o
   1   9   7      100.84      100.27      5.54 o
   2   9   7      123.25      122.68      6.74 o
   3   9   7        0.94       -0.95      2.75 o
  -4  10   7       10.41        6.69      3.51 o
  -3  10   7      285.24      266.94      9.80 o
  -2  10   7      145.52      153.05      6.88 o
  -1  10   7      387.35      382.98     10.42 o
   0  10   7        7.18        5.79      0.95 o
   1  10   7      114.27      123.95      6.23 o
   2  10   7        0.94        2.06      2.18 o
   3  10   7        2.19        3.37      2.57 o
  -4  11   7       13.13       16.09      1.38 o
  -3  11   7       28.53       23.79      1.72 o
  -2  11   7       48.80       41.82      2.98 o
  -1  11   7       86.80       89.23      5.48 o
   0  11   7      153.16      156.32      4.93 o
   1  11   7       90.11       97.99      6.01 o
   2  11   7        9.40        1.58      3.26 o
   3  11   7        1.82        5.36      2.56 o
  -3  12   7        1.81        3.33      2.54 o
  -2  12   7       24.06       20.78      1.85 o
  -1  12   7       18.71       18.27      1.41 o
   0  12   7       56.28       55.57      2.77 o
   1  12   7       34.86       35.19      2.39 o
   2  12   7        0.01       -2.37      2.86 o
  -3  13   7        8.58        7.15      2.95 o
  -2  13   7        6.08        9.30      1.23 o
  -1  13   7      185.31      196.50      8.72 o
   0  13   7       53.31       67.32      3.29 o
   1  13   7        2.57        4.12      1.14 o
   2  13   7        7.47        8.39      3.55 o
  -2  14   7        7.96        4.67      3.32 o
  -1  14   7       68.33       69.10      4.88 o
   0  14   7       12.37       15.00      1.12 o
   1  14   7        3.98        7.57      2.57 o
  -5   0   8       41.61       63.42      4.83 o
  -4   0   8      550.56      552.29     12.45 o
  -3   0   8      580.67      564.19     11.10 o
  -2   0   8      136.78      142.57      5.11 o
  -1   0   8      790.39      809.64     11.39 o
   0   0   8        8.90        8.87      0.49 o
   1   0   8      383.39      406.63      8.81 o
   2   0   8       48.40       46.28      3.23 o
   3   0   8        1.11       -2.11      2.11 o
   4   0   8        1.95        1.59      2.45 o
  -5   1   8        1.16        1.53      1.53 o
  -4   1   8       48.24       51.08      2.54 o
  -3   1   8        0.07       -1.48      2.14 o
  -2   1   8      937.13      902.92      9.01 o
  -1   1   8       21.85       26.35      1.39 o
   0   1   8      178.01      191.00      2.84 o
   1   1   8       26.74       21.55      1.37 o
   2   1   8      169.17      182.46      5.66 o
   3   1   8        0.31        1.14      1.39 o
   4   1   8       15.83       16.43      1.05 o
  -5   2   8        0.07        1.86      2.52 o
  -4   2   8       52.13       42.16      3.48 o
  -3   2   8      271.78      265.84      7.84 o
  -2   2   8       17.65       14.12      0.91 o
  -1   2   8       17.34       18.66      1.53 o
   0   2   8       26.95       28.38      1.45 o
   1   2   8        9.34        8.72      0.81 o
   2   2   8        0.22        3.90      2.08 o
   3   2   8       28.12       26.15      1.43 o
   4   2   8        1.22        2.59      3.11 o
  -5   3   8        3.91        6.62      3.14 o
  -4   3   8        8.80        8.72      1.04 o
  -3   3   8      974.20      940.64     14.72 o
  -2   3   8      125.64      112.09      4.63 o
  -1   3   8        5.46        6.24      0.66 o
   0   3   8        6.85        3.88      0.71 o
   1   3   8      186.34      185.91      6.31 o
   2   3   8        7.59        6.78      0.93 o
   3   3   8       34.45       28.20      1.96 o
   4   3   8       13.87       14.16      1.42 o
  -5   4   8      159.98      159.92      7.96 o
  -4   4   8        5.84        8.85      1.11 o
  -3   4   8      207.93      192.94      7.04 o
  -2   4   8      112.05      102.57      4.81 o
  -1   4   8        0.56        0.67      1.14 o
   0   4   8      104.50       97.81      3.10 o
   1   4   8        5.45        3.40      1.96 o
   2   4   8      209.99      203.71      7.22 o
   3   4   8       80.45       78.72      5.27 o
   4   4   8       22.93       22.26      1.63 o
  -5   5   8        0.46       -2.98      3.09 o
  -4   5   8        0.94        0.59      0.83 o
  -3   5   8      453.82      436.81     10.37 o
  -2   5   8       79.80       75.62      4.30 o
  -1   5   8       90.45       83.32      4.31 o
   0   5   8      328.64      316.76      5.64 o
   1   5   8      294.14      303.46      8.25 o
   2   5   8       39.23       44.74      3.18 o
   3   5   8        0.15        2.76      2.21 o
   4   5   8        4.54        3.11      2.86 o
  -5   6   8        2.73        0.68      2.82 o
  -4   6   8       17.87       17.33      1.67 o
  -3   6   8       60.06       55.88      4.10 o
  -2   6   8       18.46       12.46      1.12 o
  -1   6   8      285.95      295.19      7.96 o
   0   6   8        8.75       11.19      0.65 o
   1   6   8       38.99       39.33      2.65 o
   2   6   8       84.38       89.79      5.43 o
   3   6   8       17.53       18.41      1.43 o
   4   6   8        1.33        0.00      2.46 o
  -5   7   8       13.10       17.50      1.53 o
  -4   7   8       18.64       16.96      1.40 o
  -3   7   8       37.03       39.73      3.15 o
  -2   7   8        0.40       -0.22      1.70 o
  -1   7   8        4.51        5.12      1.82 o
   0   7   8      179.56      187.87      4.87 o
   1   7   8      102.75      111.11      5.55 o
   2   7   8      169.47      177.06      7.64 o
   3   7   8        6.87        7.33      3.00 o
  -4   8   8      109.63      119.20      6.63 o
  -3   8   8      233.08      229.11      8.49 o
  -2   8   8      199.48      192.56      7.61 o
  -1   8   8       57.00       64.64      4.22 o
   0   8   8       47.07       53.57      2.97 o
   1   8   8       26.28       23.70      2.16 o
   2   8   8      173.74      170.59      7.77 o
   3   8   8        5.77        3.85      2.94 o
  -4   9   8       47.74       49.56      3.88 o
  -3   9   8       86.96       88.91      5.88 o
  -2   9   8      115.86      100.63      5.48 o
  -1   9   8      209.35      204.06      7.76 o
   0   9   8      247.95      246.22     11.35 o
   1   9   8       38.05       39.20      2.79 o
   2   9   8       56.32       52.06      3.99 o
   3   9   8       18.25       14.55      1.60 o
  -4  10   8        0.60        1.38      2.77 o
  -3  10   8        0.00       -2.22      2.22 o
  -2  10   8       18.28       14.35      1.18 o
  -1  10   8        7.76        7.00      2.66 o
   0  10   8        7.33        4.41      1.96 o
   1  10   8        1.30        0.83      2.21 o
   2  10   8        5.73        6.57      3.02 o
   3  10   8        0.87        0.36      2.65 o
  -3  11   8       86.79       82.60      5.95 o
  -2  11   8       66.07       56.22      3.95 o
  -1  11   8        0.01        0.56      2.32 o
   0  11   8       32.51       35.06      2.40 o
   1  11   8       60.28       55.16      4.17 o
   2  11   8        9.64        6.35      3.19 o
  -3  12   8        3.11        3.11      2.87 o
  -2  12   8        0.95        3.53      2.05 o
  -1  12   8        0.22        2.14      2.40 o
   0  12   8        6.22        7.52      1.08 o
   1  12   8       13.11       16.63      1.53 o
   2  12   8       13.25       15.08      1.56 o
  -2  13   8        1.33        2.42      2.11 o
  -1  13   8        2.06        2.66      2.35 o
   0  13   8       36.49       38.10      2.19 o
   1  13   8       43.91       43.50      3.60 o
  -1  14   8       34.14       36.32      3.37 o
   0  14   8       18.13       19.99      4.34 o
  -5   1   9       37.28       31.78      1.91 o
  -4   1   9       48.24       49.84      2.49 o
  -3   1   9       75.29       68.61      3.11 o
  -2   1   9      841.68      794.46      8.96 o
  -1   1   9      253.22      237.71      6.72 o
   0   1   9      275.46      283.31      3.75 o
   1   1   9        2.23        2.14      1.15 o
   2   1   9       76.28       70.42      3.29 o
   3   1   9       18.77       17.85      0.97 o
   4   1   9        0.21        1.54      1.95 o
  -5   2   9        0.09        0.97      2.17 o
  -4   2   9       84.10       88.71      5.70 o
  -3   2   9       22.26       19.16      1.29 o
  -2   2   9       65.73       52.77      3.86 o
  -1   2   9      730.44      746.17     12.04 o
   0   2   9      712.80      725.73     20.95 o
   1   2   9       55.57       58.55      4.05 o
   2   2   9       51.57       41.64      3.14 o
   3   2   9       35.80       32.65      2.84 o
   4   2   9        0.01        1.38      2.90 o
  -5   3   9       84.78       79.06      5.75 o
  -4   3   9       44.58       47.78      3.60 o
  -3   3   9      432.63      390.02     10.01 o
  -2   3   9      446.26      412.30      9.45 o
  -1   3   9      223.10      218.25      6.62 o
   0   3   9       90.25      102.30      3.33 o
   1   3   9      122.86      137.81      5.90 o
   2   3   9        6.72        7.20      0.98 o
   3   3   9        4.33        2.82      2.25 o
   4   3   9        0.06        0.00      2.72 o
  -5   4   9        3.87        2.01      2.96 o
  -4   4   9       27.82       33.45      3.16 o
  -3   4   9        0.15        0.45      1.78 o
  -2   4   9       81.87       81.25      4.43 o
  -1   4   9       47.71       56.43      3.59 o
   0   4   9        1.98        2.83      0.64 o
   1   4   9      239.72      248.84      7.88 o
   2   4   9        0.08       -1.44      2.19 o
   3   4   9        0.27        1.15      2.20 o
   4   4   9        1.34        0.00      3.04 o
  -5   5   9       35.26       36.60      3.04 o
  -4   5   9      153.37      128.80      6.99 o
  -3   5   9        4.40        1.41      2.31 o
  -2   5   9       75.88       82.35      4.64 o
  -1   5   9      194.94      196.21      6.77 o
   0   5   9       53.79       56.21      3.14 o
   1   5   9        5.27        3.30      1.98 o
   2   5   9        1.12        1.00      2.33 o
   3   5   9        0.20        0.00      2.63 o
  -5   6   9       24.44       27.52      2.01 o
  -4   6   9       29.36       29.60      2.37 o
  -3   6   9      161.33      158.13      7.20 o
  -2   6   9      266.54      258.37      8.28 o
  -1   6   9       11.97        9.68      0.97 o
   0   6   9       46.37       48.58      2.34 o
   1   6   9       53.91       61.23      4.36 o
   2   6   9       22.03       21.09      1.72 o
   3   6   9       43.67       41.34      2.51 o
  -4   7   9        3.30        5.26      2.60 o
  -3   7   9      210.81      218.21      8.11 o
  -2   7   9       98.40       97.35      5.67 o
  -1   7   9      199.40      187.55      6.95 o
   0   7   9       22.91       21.58      1.45 o
   1   7   9        3.83        0.25      2.10 o
   2   7   9        7.38       10.80      1.17 o
   3   7   9       48.71       54.60      4.06 o
  -4   8   9       16.37       18.63      1.43 o
  -3   8   9        9.30        8.69      1.12 o
  -2   8   9        5.90        2.54      2.46 o
  -1   8   9        2.10       -0.48      2.01 o
   0   8   9      263.24      263.78      6.16 o
   1   8   9       79.97       83.90      5.53 o
   2   8   9        5.47        1.49      3.24 o
   3   8   9        9.99        7.88      3.23 o
  -4   9   9       16.41       19.23      1.62 o
  -3   9   9       11.37        6.25      3.30 o
  -2   9   9      116.71       92.29      5.87 o
  -1   9   9        1.83        1.80      2.11 o
   0   9   9      189.29      196.62      5.46 o
   1   9   9       12.10       13.44      1.21 o
   2   9   9       67.22       74.91      5.32 o
   3   9   9       19.82       14.76      1.76 o
  -4  10   9       20.40       22.97      1.78 o
  -3  10   9       25.85       25.27      1.65 o
  -2  10   9       23.61       28.25      2.16 o
  -1  10   9      303.66      311.47     10.05 o
   0  10   9       60.85       60.21      3.70 o
   1  10   9      103.98      115.81      6.65 o
   2  10   9       18.12       17.24      1.55 o
  -3  11   9        3.60        4.39      2.50 o
  -2  11   9      194.18      169.56      8.31 o
  -1  11   9       38.54       39.61      3.15 o
   0  11   9      111.74      113.99      4.66 o
   1  11   9       72.26       85.97      6.19 o
   2  11   9       17.26       18.66      1.59 o
  -3  12   9       23.26       23.78      2.16 o
  -2  12   9       10.41        9.11      3.15 o
  -1  12   9        4.70        5.84      2.63 o
   0  12   9       19.19       20.79      1.19 o
   1  12   9        0.24        0.00      2.24 o
  -2  13   9       56.46       62.85      4.24 o
  -1  13   9       26.54       31.47      2.48 o
   0  13   9       11.58       12.52      0.98 o
   1  13   9        0.00        1.11      2.65 o
  -5   0  10       91.12      110.52      6.85 o
  -4   0  10       18.38       24.98      1.86 o
  -3   0  10      166.10      170.86      6.80 o
  -2   0  10        0.17        4.37      1.73 o
  -1   0  10      557.45      570.43     11.20 o
   0   0  10      309.87      307.08     12.59 o
   1   0  10      102.28      110.89      5.55 o
   2   0  10       15.98       13.30      1.32 o
   3   0  10       42.51       52.20      3.66 o
  -5   1  10       24.66       30.72      1.58 o
  -4   1  10       85.24       86.11      4.04 o
  -3   1  10      221.04      209.64      5.46 o
  -2   1  10      240.89      231.77      5.18 o
  -1   1  10      303.42      312.23      9.24 o
   0   1  10       54.39       52.24      1.88 o
   1   1  10        4.77        4.86      1.47 o
   2   1  10       25.40       23.79      1.69 o
   3   1  10       11.81        8.81      0.94 o
  -5   2  10        0.03       -1.69      2.89 o
  -4   2  10       54.92       60.95      4.76 o
  -3   2  10      301.06      295.39      8.75 o
  -2   2  10      398.53      393.39      9.69 o
  -1   2  10      103.84      102.82      4.97 o
   0   2  10       26.64       27.29      1.57 o
   1   2  10        7.88        7.21      0.94 o
   2   2  10        3.12        2.75      2.20 o
   3   2  10       24.36       19.91      1.93 o
  -5   3  10        8.33        6.86      3.29 o
  -4   3  10      149.88      154.01      7.29 o
  -3   3  10       14.74       17.91      1.33 o
  -2   3  10       97.98       94.56      5.07 o
  -1   3  10        4.50       -0.20      2.25 o
   0   3  10       12.12       12.14      1.93 o
   1   3  10        0.02       -2.04      2.11 o
   2   3  10        6.42        0.51      2.28 o
   3   3  10        3.38        3.97      2.71 o
  -5   4  10       33.04       32.17      2.62 o
  -4   4  10       28.38       23.36      1.60 o
  -3   4  10       44.19       44.34      3.39 o
  -2   4  10      811.40      756.29     13.55 o
  -1   4  10       95.12       90.54      5.02 o
   0   4  10       12.54       13.55      0.84 o
   1   4  10      105.34      108.00      5.73 o
   2   4  10      116.76      114.00      6.34 o
   3   4  10        3.81        2.19      2.77 o
  -5   5  10       49.33       53.08      4.27 o
  -4   5  10      152.73      152.07      7.38 o
  -3   5  10        1.93        0.51      2.08 o
  -2   5  10        4.88        4.95      1.88 o
  -1   5  10       67.63       78.80      4.52 o
   0   5  10       59.50       58.22      3.00 o
   1   5  10       39.49       41.85      3.18 o
   2   5  10       37.71       30.97      2.01 o
   3   5  10        1.72        1.61      2.82 o
  -4   6  10       12.49        6.24      3.36 o
  -3   6  10       26.06       21.74      1.92 o
  -2   6  10       71.98       68.87      4.63 o
  -1   6  10       10.00        6.69      2.58 o
   0   6  10       48.54       50.02      2.30 o
   1   6  10       13.87       15.07      1.18 o
   2   6  10        1.78        5.55      1.92 o
   3   6  10        0.37       -0.66      3.11 o
  -4   7  10       74.69       84.89      5.82 o
  -3   7  10       33.72       28.37      2.66 o
  -2   7  10       25.36       24.50      1.90 o
  -1   7  10      141.53      126.88      6.27 o
   0   7  10        4.95        4.33      2.33 o
   1   7  10        0.47       -1.08      2.49 o
   2   7  10        7.81        5.80      3.36 o
   3   7  10       76.67       80.82      5.08 o
  -4   8  10       15.04       16.70      1.53 o
  -3   8  10       79.47       82.13      5.46 o
  -2   8  10      184.76      191.22      7.83 o
  -1   8  10        5.76        5.20      2.57 o
   0   8  10        7.77        7.75      1.95 o
   1   8  10      148.97      171.44      7.61 o
   2   8  10        1.36       -2.57      3.30 o
   3   8  10       16.92       21.83      1.76 o
  -4   9  10      111.35      118.88      7.39 o
  -3   9  10       58.37       59.79      4.34 o
  -2   9  10       59.30       47.36      3.70 o
  -1   9  10       64.95       60.19      4.24 o
   0   9  10        1.83        3.63      1.60 o
   1   9  10        0.93        1.81      2.08 o
   2   9  10        0.97       -2.68      2.68 o
  -3  10  10       16.31       18.99      1.51 o
  -2  10  10        2.44        5.90      2.54 o
  -1  10  10        2.11       -1.19      2.75 o
   0  10  10       77.72       83.14      4.28 o
   1  10  10       23.71       21.21      1.61 o
   2  10  10       12.84       10.36      3.90 o
  -3  11  10       46.91       39.18      3.36 o
  -2  11  10        6.46        6.64      2.62 o
  -1  11  10        0.31       -0.95      2.65 o
   0  11  10        3.79        4.07      2.99 o
   1  11  10        0.16        0.34      2.69 o
  -2  12  10       21.40       20.07      1.73 o
  -1  12  10        5.22        6.25      1.14 o
   0  12  10        1.40        3.78      2.20 o
   1  12  10        2.51        7.71      3.05 o
  -1  13  10        3.37       -3.18      3.18 o
  -5   1  11       44.84       47.01      3.11 o
  -4   1  11        5.92        4.46      1.97 o
  -3   1  11        8.23        9.73      1.69 o
  -2   1  11       27.79       31.16      2.21 o
  -1   1  11        0.45       -0.96      1.46 o
   0   1  11      140.87      149.45      3.17 o
   1   1  11       96.41       97.59      3.94 o
   2   1  11        2.43        6.40      1.69 o
   3   1  11        0.07       -0.90      2.75 o
  -5   2  11       69.12       82.64      6.37 o
  -4   2  11      146.03      134.69      6.90 o
  -3   2  11       16.22       16.23      1.25 o
  -2   2  11        1.98        2.02      2.02 o
  -1   2  11      550.55      551.66     11.71 o
   0   2  11      117.97      115.19      3.96 o
   1   2  11        1.77        0.00      2.26 o
   2   2  11       13.09       13.23      1.22 o
   3   2  11        2.85        3.26      2.95 o
  -5   3  11       17.13       18.70      1.70 o
  -4   3  11        7.95        5.15      3.04 o
  -3   3  11      165.40      181.32      7.39 o
  -2   3  11      190.62      180.02      7.00 o
  -1   3  11       22.77       24.40      2.24 o
   0   3  11      109.56       98.32      3.82 o
   1   3  11       53.48       57.61      4.40 o
   2   3  11       21.94       20.40      1.88 o
   3   3  11        1.98        5.30      2.52 o
  -4   4  11        0.00       -1.55      2.30 o
  -3   4  11       12.29       10.83      1.04 o
  -2   4  11       24.92       23.32      2.19 o
  -1   4  11       24.52       20.91      1.88 o
   0   4  11        5.32        5.29      0.85 o
   1   4  11       27.12       25.56      1.55 o
   2   4  11        0.03        0.29      2.13 o
   3   4  11        2.55       -0.34      3.29 o
  -4   5  11       21.47       19.59      1.95 o
  -3   5  11       81.90       75.94      5.40 o
  -2   5  11       30.70       33.45      2.92 o
  -1   5  11       45.32       45.49      3.40 o
   0   5  11      115.29      114.34     12.10 o
   1   5  11        7.73        8.49      1.09 o
   2   5  11       14.01       12.51      1.36 o
   3   5  11        0.05       -1.04      2.75 o
  -4   6  11      136.69      141.73      7.65 o
  -3   6  11       21.01       19.80      1.76 o
  -2   6  11      145.85      146.92      6.98 o
  -1   6  11      328.43      357.93     10.17 o
   0   6  11      156.07      154.16      4.86 o
   1   6  11        1.35        1.12      2.02 o
   2   6  11        0.02       -2.15      2.36 o
   3   6  11       11.09       10.07      1.53 o
  -4   7  11        0.40        5.15      2.45 o
  -3   7  11       63.06       62.79      4.89 o
  -2   7  11       20.83       17.59      1.80 o
  -1   7  11       50.69       40.19      3.02 o
   0   7  11       26.99       29.05      1.71 o
   1   7  11       26.93       27.17      1.93 o
   2   7  11       21.92       24.81      2.36 o
  -4   8  11        6.98       10.03      3.47 o
  -3   8  11        1.05       -2.87      2.87 o
  -2   8  11       22.57       25.93      1.55 o
  -1   8  11        6.37        4.52      2.15 o
   0   8  11        7.63        7.65      0.98 o
   1   8  11       28.97       29.50      2.22 o
   2   8  11       27.73       26.52      1.98 o
  -3   9  11        4.57        8.35      3.18 o
  -2   9  11        9.80        4.37      3.09 o
  -1   9  11        5.86        1.20      3.00 o
   0   9  11       16.47       15.72      0.97 o
   1   9  11        0.29       -2.76      2.76 o
   2   9  11        0.05        1.45      2.46 o
  -3  10  11       23.48       30.76      2.59 o
  -2  10  11       10.83       14.52      1.41 o
  -1  10  11       78.52       73.43      4.93 o
   0  10  11        3.11        1.11      2.02 o
   1  10  11       48.20       55.82      4.19 o
  -2  11  11       43.16       38.43      2.66 o
  -1  11  11       11.70       12.50      1.46 o
   0  11  11       73.84       77.35      4.57 o
   1  11  11        6.43        5.88      3.08 o
  -1  12  11       10.38       13.04      1.44 o
   0  12  11        3.69        2.39      2.52 o
  -4   0  12      201.48      212.24      9.13 o
  -3   0  12      595.80      560.11     13.39 o
  -2   0  12      215.79      217.75      7.87 o
  -1   0  12      563.33      559.46     12.54 o
   0   0  12      312.08      315.94     16.15 o
   1   0  12        4.37        1.61      2.72 o
   2   0  12        3.99        0.00      2.64 o
   3   0  12        0.86        3.85      2.07 o
  -4   1  12       39.35       37.55      2.06 o
  -3   1  12       12.49       13.51      0.84 o
  -2   1  12      365.06      348.51     17.47 o
  -1   1  12       20.35       20.77      2.11 o
   0   1  12       82.40       85.84      2.66 o
   1   1  12       39.97       42.78      2.82 o
   2   1  12       13.13       14.65      0.92 o
   3   1  12        8.35        7.28      1.15 o
  -4   2  12        0.71        3.18      2.55 o
  -3   2  12      109.70       97.33      6.17 o
  -2   2  12       89.96       88.65      5.14 o
  -1   2  12       43.31       39.67      3.14 o
   0   2  12      106.33      104.81      8.37 o
   1   2  12       12.00       14.22      1.51 o
   2   2  12        0.04        2.42      2.14 o
   3   2  12        0.53        0.00      2.60 o
  -4   3  12       16.41       19.08      1.78 o
  -3   3  12        2.33        1.39      2.43 o
  -2   3  12        0.31       -2.05      2.05 o
  -1   3  12      330.97      326.64      9.78 o
   0   3  12       13.38       12.03      1.76 o
   1   3  12        6.70        8.96      1.05 o
   2   3  12        0.02        3.69      1.84 o
   3   3  12        2.84        4.66      2.51 o
  -4   4  12       77.98       80.35      5.92 o
  -3   4  12      125.47      121.53      6.62 o
  -2   4  12        4.52        4.68      1.80 o
  -1   4  12        7.70        8.92      1.06 o
   0   4  12       43.17       45.00      2.33 o
   1   4  12       15.14       17.72      1.59 o
   2   4  12        0.27        3.46      2.42 o
  -4   5  12        0.17        3.73      2.47 o
  -3   5  12        1.50       -0.59      2.66 o
  -2   5  12        1.49        3.76      2.01 o
  -1   5  12       58.92       62.96      4.91 o
   0   5  12        0.61        2.51      1.60 o
   1   5  12       64.26       69.92      5.24 o
   2   5  12       45.30       50.45      4.05 o
  -4   6  12       26.88       27.92      2.28 o
  -3   6  12       27.69       27.78      2.54 o
  -2   6  12       18.51       19.98      1.59 o
  -1   6  12       16.08       13.91      1.24 o
   0   6  12        3.87        3.98      2.23 o
   1   6  12        0.87        3.37      2.79 o
   2   6  12        1.46        1.34      2.11 o
  -4   7  12       25.08       22.72      1.78 o
  -3   7  12        9.86       13.64      1.32 o
  -2   7  12       33.36       32.54      2.44 o
  -1   7  12        0.30       -2.22      2.22 o
   0   7  12       25.99       23.12      1.22 o
   1   7  12       26.25       24.92      1.98 o
   2   7  12       17.97       21.09      1.89 o
  -3   8  12      212.23      213.21      9.41 o
  -2   8  12       54.57       56.14      3.96 o
  -1   8  12        8.95        5.64      1.15 o
   0   8  12       64.65       66.39      3.59 o
   1   8  12        1.07        0.00      2.72 o
  -3   9  12        0.06        0.00      2.46 o
  -2   9  12       94.99       95.15      6.53 o
  -1   9  12       61.77       59.85      4.43 o
   0   9  12        1.82        2.40      1.50 o
   1   9  12        8.98        9.59      1.38 o
  -2  10  12        0.72        3.54      2.83 o
  -1  10  12        3.00        6.17      2.52 o
   0  10  12        0.56       -0.18      2.22 o
  -1  11  12       11.27       10.66      1.46 o
  -4   1  13       37.15       38.53      2.27 o
  -3   1  13        0.83        1.54      2.35 o
  -2   1  13       55.48       56.44      2.69 o
  -1   1  13        4.61        1.21      1.78 o
   0   1  13       77.79       71.09      2.60 o
   1   1  13       19.53       19.76      1.15 o
   2   1  13        6.00        5.24      3.29 o
  -4   2  13       32.02       30.28      2.34 o
  -3   2  13       37.30       36.73      2.65 o
  -2   2  13       65.11       65.97      5.06 o
  -1   2  13        1.93       -0.27      2.09 o
   0   2  13        1.59        0.06      1.92 o
   1   2  13       88.79       86.79      6.10 o
   2   2  13       11.56        8.95      3.20 o
  -4   3  13       91.11       89.90      6.30 o
  -3   3  13       72.45       67.45      5.23 o
  -2   3  13        6.42        8.05      2.71 o
  -1   3  13       15.11       16.62      1.44 o
   0   3  13       51.64       54.19      2.70 o
   1   3  13        9.25       10.17      1.36 o
   2   3  13        0.13       -2.79      2.79 o
  -4   4  13        2.49        1.76      3.10 o
  -3   4  13       14.80       12.04      1.33 o
  -2   4  13        0.01        0.28      1.87 o
  -1   4  13       43.50       46.81      3.63 o
   0   4  13        0.02       -1.44      1.57 o
   1   4  13        2.96        4.09      2.90 o
   2   4  13        4.21        3.43      2.99 o
  -4   5  13       13.33       16.90      1.53 o
  -3   5  13      132.74      122.62      7.30 o
  -2   5  13        0.01       -1.47      2.61 o
  -1   5  13       48.28       49.51      3.87 o
   0   5  13       53.19       56.70      3.54 o
   1   5  13        0.75        2.27      2.53 o
   2   5  13        0.03       -1.06      2.66 o
  -3   6  13        0.03       -2.65      2.65 o
  -2   6  13      156.66      149.38      7.47 o
  -1   6  13        5.79        6.37      1.11 o
   0   6  13       32.61       31.46      1.62 o
   1   6  13       30.59       28.50      2.50 o
  -3   7  13       26.84       25.28      1.93 o
  -2   7  13        1.92        4.47      1.06 o
  -1   7  13       15.22       18.78      1.49 o
   0   7  13       61.90       61.92      3.05 o
   1   7  13       16.83       18.08      1.92 o
  -3   8  13        3.12        5.06      2.40 o
  -2   8  13        0.65        2.05      2.37 o
  -1   8  13       16.69       12.36      1.43 o
   0   8  13        3.07        3.00      1.95 o
   1   8  13        7.24        6.89      3.46 o
  -2   9  13        2.53        3.60      2.60 o
  -1   9  13        4.44        5.60      3.17 o
   0   9  13        9.13        7.89      2.36 o
  -1  10  13        3.15        0.74      2.45 o
  -4   0  14      107.41      106.20      6.97 o
  -3   0  14       19.11       16.51      1.42 o
  -2   0  14       89.55       80.65      5.94 o
  -1   0  14      335.13      351.26     11.12 o
   0   0  14        0.80        0.59      1.98 o
   1   0  14       10.82       10.65      1.49 o
   2   0  14        5.96        7.16      2.95 o
  -4   1  14        2.40        6.88      2.83 o
  -3   1  14      104.28      112.86      4.71 o
  -2   1  14       48.42       49.87      2.63 o
  -1   1  14       17.86       17.56      1.09 o
   0   1  14      156.61      152.69      3.90 o
   1   1  14      103.98      100.80      4.89 o
   2   1  14        0.90       -0.25      2.51 o
  -4   2  14        8.95        7.30      3.50 o
  -3   2  14        1.61        2.89      2.01 o
  -2   2  14       12.64       11.00      1.30 o
  -1   2  14        0.85        2.40      2.25 o
   0   2  14       17.36       18.52      1.20 o
   1   2  14        3.57        5.63      1.23 o
  -3   3  14       44.19       50.11      3.49 o
  -2   3  14      141.20      135.12      7.30 o
  -1   3  14        8.73        3.67      3.43 o
   0   3  14       35.61       34.02      2.40 o
   1   3  14        0.45       -1.35      2.79 o
  -3   4  14        0.01       -0.66      2.54 o
  -2   4  14        0.04        1.24      2.11 o
  -1   4  14        0.19        2.82      2.48 o
   0   4  14        3.80        4.29      1.78 o
   1   4  14        3.19        4.49      2.56 o
  -3   5  14       49.62       44.29      3.56 o
  -2   5  14       63.81       55.48      4.19 o
  -1   5  14        2.69        2.25      2.39 o
   0   5  14        9.73       11.05      1.27 o
   1   5  14        0.92        0.71      2.65 o
  -3   6  14       21.94       27.00      1.79 o
  -2   6  14        1.22        1.71      2.19 o
  -1   6  14        1.50        7.33      3.12 o
   0   6  14        2.56        4.51      3.01 o
   1   6  14        5.61        5.38      1.44 o
  -2   7  14       18.69       12.07      4.23 o
  -1   7  14        0.08        1.73      2.52 o
   0   7  14        8.82        5.62      1.36 o
  -2   8  14       15.42       17.50      1.64 o
  -1   8  14       83.72       98.95      6.72 o
   0   8  14        0.75        1.81      3.17 o
  -3   1  15       17.18       17.08      1.14 o
  -2   1  15        2.81        2.83      1.70 o
  -1   1  15        0.17        0.51      2.13 o
   0   1  15        9.22        5.26      1.70 o
   1   1  15        0.00       -4.14      6.71 o
  -3   2  15       74.18       68.35      4.66 o
  -2   2  15        1.29        0.33      2.30 o
  -1   2  15       21.75       23.19      2.41 o
   0   2  15       14.76       17.18      1.12 o
   1   2  15        6.28        5.85      3.43 o
  -3   3  15        0.08        1.06      2.53 o
  -2   3  15       90.16       86.54      6.39 o
  -1   3  15       42.27       46.88      4.03 o
   0   3  15        4.04        4.01      2.03 o
  -2   4  15       10.01       10.13      1.32 o
  -1   4  15        0.49       -1.72      2.68 o
   0   4  15        4.68        6.39      1.03 o
  -2   5  15       12.05       10.26      1.41 o
  -1   5  15       64.62       65.80      4.77 o
   0   5  15       10.98       12.77      1.01 o
  -2   6  15       42.06       35.24      2.40 o
  -1   6  15       22.42       20.41      1.72 o
  -2   0  16      169.70      177.22      8.95 o
  -1   0  16       24.84       25.08      2.22 o
  -2   1  16        0.39        1.35      2.31 o
  -1   1  16        4.95        6.88      1.11 o
  -2   2  16        0.07        2.86      2.53 o
  -1   2  16       10.61        8.37      3.43 o
  -1   3  16        7.23        6.64      1.38 o
 
